# Supplementary material for: Rainforest transformation reallocates energy from green to brown food webs
Source: Nature. 2024 Feb 14;627(8002):116–22. doi: 10.1038/s41586-024-07083-y (PMC10917685; doi:10.1038/s41586-024-07083-y)
Supplement: Supplementary file 4 — Fluxes groups: contribution of different consumer trophic guilds to the total energy flux in different land-use systems. Guilds are given in descending order according to their mean proportion in the total energy flux. [file 41586_2024_7083_MOESM4_ESM.xlsx]

## Sheet: Column descriptions
Column	Description
Landuse	Land use: F – forest, J – jungle rubber, R – rubber, O – oil palm
Guild	Aimal food-web nodes (guilds). Guilds are given in descending according to their mean proportion in the total energy flux. Groups with <1% total contribution are summed as ‘other’.
Flux_mW_mean	Energy flux from all resources to this node, average value in mW
Flux_Proportion_mean	Energy flux from all resources to this node, average proportion in the total energy flux per site

## Sheet: Supplement_Fluxes_groups
Main survey (2013)					Validation survey (2016-2017)
Landuse	Guild	Flux_mW_mean	Flux_Proportion_mean		Landuse	Guild	Flux_mW_mean	Flux_Proportion_mean
F	Collembola	36.95	0.119125		F	Collembola	18.02	0.14925
F	Lumbricina	25.76	0.113125		F	Oribatida	9.14	0.074625
F	Formicidae_Predators/scavengers	25.57	0.073125		F	Symphyla	6.19	0.05375
F	Symphyla	16.49	0.05875		F	Diptera	5.63	0.0505
F	Blattodea	22.07	0.058625		F	Blattodea	4.7	0.05025
F	Coleoptera_Predators	14.17	0.044		F	Formicidae: Predators/scavengers	5.74	0.049625
F	Chilopoda	12.06	0.035		F	Lepidoptera	5.67	0.04825
F	Oribatida	10.13	0.034		F	Mesostigmata	5.76	0.046375
F	Diptera	9.75	0.032625		F	Diplura: Predators	5.87	0.039375
F	Araneae	10.28	0.032125		F	Lumbricina	5.67	0.034
F	Diplopoda	13.18	0.032		F	Thysanoptera	4.03	0.031875
F	Coleoptera_Herbivores	10.85	0.028		F	Chilopoda	5.25	0.03125
F	Thysanoptera	10.1	0.027125		F	Pseudoscorpiones	3.46	0.0305
F	Diplura_Detritivores	7.68	0.026625		F	Hemiptera: Sternorrhyncha	3.43	0.03025
F	Pseudoscorpiones	6.65	0.021875		F	Coleoptera: Predators	3.74	0.0295
F	Mesostigmata	6.21	0.021		F	Diplopoda	3.23	0.02625
F	Orthoptera	5.35	0.02075		F	Araneae	2.81	0.023375
F	Lepidoptera	8.51	0.02		F	Orthoptera	3.04	0.023
F	Hemiptera_Sternorrhyncha	6.01	0.019375		F	Psocoptera	2.54	0.0205
F	Isopoda	6.98	0.018625		F	Protura	1.83	0.016125
F	Diplura_Predators	4.93	0.017625		F	Pauropoda	1.77	0.0155
F	Coleoptera_Decomposers	5.41	0.014		F	Isopoda	2.01	0.015125
F	Pauropoda	5.34	0.014		F	Canopy.Collembola	1.26	0.01175
F	Psocoptera	3.76	0.01225		F	Other	11.4	0.098625
F	Other	33.22	0.106125
J	Lumbricina	378	0.59625
J	Collembola	11.71	0.041125
J	Coleoptera_Herbivores	10.93	0.031625
J	Diplopoda	9.35	0.024625
J	Termites	2.67	0.02325
J	Symphyla	6.65	0.022375
J	Blattodea	5.69	0.021875
J	Diptera	6.98	0.021
J	Coleoptera_Predators	4.92	0.01925
J	Formicidae_Predators/scavengers	4.32	0.015625
J	Diplura_Predators	3.59	0.013125
J	Oribatida	3.7	0.013
J	Thysanoptera	3.29	0.012625
J	Diplura_Detritivores	3.31	0.01
J	Other	38.84	0.133625
R	Lumbricina	234.07	0.60075		R	Lumbricina	106.3	0.536875
R	Lepidoptera	4.99	0.0425		R	Collembola	8.47	0.055125
R	Coleoptera_Predators	4.69	0.03475		R	Diplopoda	6.88	0.037375
R	Symphyla	7.26	0.03425		R	Formicidae: Predators/scavengers	5.63	0.036
R	Oribatida	4.34	0.033625		R	Psocoptera	4.22	0.03325
R	Collembola	7.86	0.03175		R	Coleoptera: Predators	4.75	0.02925
R	Thysanoptera	2.86	0.02525		R	Oribatida	4.43	0.0285
R	Formicidae_Predators/scavengers	6.02	0.023375		R	Symphyla	3.85	0.027625
R	Araneae	5.64	0.01775		R	Diptera	4.1	0.025875
R	Diplopoda	3.49	0.017625		R	Isopoda	4.41	0.02325
R	Diptera	2.95	0.016375		R	Thysanoptera	2.86	0.021125
R	Psocoptera	3.51	0.014875		R	Blattodea	2.94	0.017625
R	Diplura_Predators	2.04	0.013125		R	Araneae	2.29	0.014375
R	Coleoptera_Decomposers	1.27	0.012375		R	Chilopoda	2.13	0.014125
R	Other	19.06	0.081875		R	Diplura: Predators	2.15	0.01375
					R	Mesostigmata	1.84	0.011375
					R	Other	11.53	0.073375
O	Lumbricina	258.75	0.789875		O	Lumbricina	124.28	0.517375
O	Collembola	11.03	0.053125		O	Collembola	14.54	0.073
O	Symphyla	3.76	0.014125		O	Isopoda	22.26	0.071125
O	Termites	7.59	0.012625		O	Formicidae: Predators/scavengers	7.87	0.042375
O	Diptera	3.19	0.0115		O	Diplopoda	6.49	0.039
O	Other	29.91	0.118		O	Isoptera	3.52	0.035625
					O	Hemiptera: Sternorrhyncha	3.48	0.02625
					O	Oribatida	5.01	0.025125
					O	Diptera	4.79	0.0225
					O	Chilopoda	3.02	0.015875
					O	Symphyla	2.73	0.015
					O	Mesostigmata	3.49	0.01325
					O	Araneae	1.96	0.010125
					O	Pauropoda	1.69	0.010125
					O	Other	15.62	0.08225
