# Supplementary material for: Rainforest transformation reallocates energy from green to brown food webs
Source: Nature. 2024 Feb 14;627(8002):116–22. doi: 10.1038/s41586-024-07083-y (PMC10917685; doi:10.1038/s41586-024-07083-y)
Supplement: Supplementary file 5 — BirdGuilds: classification of detected bird species to feeding guilds based on their diet and foraging habitat preferences. The information is taken from Elton Traits (Methods). [file 41586_2024_7083_MOESM5_ESM.xlsx]

## Sheet: Column descriptions
Column	Description
Species	Observed bird species
Diet	General feeding category
ForageStrata	Foraging strata - aboveground, ground, or multi (both)
Guild	Final guild used in the analysis (a combination of diet and forage strata)
Bodymass_g	Average body mass in gram
SizeClass	Coarse size class (big or small)
Diet-Inv	Estimated % feeding on invertebrates
Diet-Vend	Estimated % feeding on endothermic vertebrates
Diet-Vect	Estimated % feeding on ectothermic vertebrates
Diet-Vfish	Estimated % feeding on fish
Diet-Vunk	Estimated % feeding on vertebrates (general)
Diet-Scav	Estimated % scavenging
Diet-Fruit	Estimated % feeding on fruits
Diet-Nect	Estimated % feeding on nectar
Diet-Seed	Estimated % feeding on seeds
Diet-PlantO	Estimated % feeding on various plant products

## Sheet: Supplement - birds_guild_table
Species	Diet	ForageStrata	Guild	Bodymass_g	SizeClass	Diet-Inv	Diet-Vend	Diet-Vect	Diet-Vfish	Diet-Vunk	Diet-Scav	Diet-Fruit	Diet-Nect	Diet-Seed	Diet-PlantO
Gallus gallus	Omnivore	ground	Omnivore-ground	751.72	small	30	0	0	0	0	0	20	0	20	30
Argusianus argus	FruiNect	ground	FruiNect-ground	1959.93	big	20	0	0	0	0	0	60	0	0	20
Sasia abnormis	Invertebrate	aboveground	Invertebrate-aboveground	9.2	small	100	0	0	0	0	0	0	0	0	0
Picus puniceus	Invertebrate	aboveground	Invertebrate-aboveground	79.1	small	100	0	0	0	0	0	0	0	0	0
Meiglyptes tristis	Invertebrate	aboveground	Invertebrate-aboveground	31.7	small	100	0	0	0	0	0	0	0	0	0
Meiglyptes tukki	Invertebrate	aboveground	Invertebrate-aboveground	53.1	small	100	0	0	0	0	0	0	0	0	0
Harpactes diardii	Invertebrate	aboveground	Invertebrate-aboveground	98.3	small	70	0	0	0	0	0	30	0	0	0
Harpactes duvaucelii	Invertebrate	aboveground	Invertebrate-aboveground	38.85	small	100	0	0	0	0	0	0	0	0	0
Lacedo pulchella	Invertebrate	ground	Invertebrate-ground	47.27	small	80	0	10	10	0	0	0	0	0	0
Pelargopsis capensis	VertFishScav	ground	VertFishScav-ground	178.68	small	40	10	10	40	0	0	0	0	0	0
Halcyon smyrnensis	VertFishScav	ground	VertFishScav-ground	91.4	small	30	0	30	40	0	0	0	0	0	0
Todiramphus chloris	Invertebrate	ground	Invertebrate-ground	66.09	small	80	0	10	10	0	0	0	0	0	0
Actenoides concretus	Invertebrate	ground	Invertebrate-ground	73.47	small	60	0	20	20	0	0	0	0	0	0
Merops viridis	Invertebrate	aboveground	Invertebrate-aboveground	34.8	small	100	0	0	0	0	0	0	0	0	0
Cacomantis sonneratii	Invertebrate	aboveground	Invertebrate-aboveground	33.8	small	100	0	0	0	0	0	0	0	0	0
Cacomantis merulinus	Invertebrate	aboveground	Invertebrate-aboveground	25.3	small	80	0	0	0	0	0	20	0	0	0
Surniculus lugubris	Invertebrate	aboveground	Invertebrate-aboveground	29.7	small	80	0	0	0	0	0	0	0	20	0
Phaenicophaeus tristis	Invertebrate	aboveground	Invertebrate-aboveground	117	small	80	0	20	0	0	0	0	0	0	0
Centropus sinensis	Omnivore	ground	Omnivore-ground	280.7	small	30	30	0	0	0	0	20	0	20	0
Centropus bengalensis	Invertebrate	ground	Invertebrate-ground	148.91	small	80	0	10	0	0	0	10	0	0	0
Chalcophaps indica	Omnivore	ground	Omnivore-ground	136.54	small	20	0	0	0	0	0	40	0	40	0
Geopelia striata	PlantSeed	ground	PlantSeed-ground	56.6	small	20	0	0	0	0	0	0	0	80	0
Treron curvirostra	FruiNect	aboveground	FruiNect-aboveground-small	134.45	small	0	0	0	0	0	0	100	0	0	0
Amaurornis phoenicurus	Omnivore	ground	Omnivore-ground	180	small	40	0	0	20	0	0	0	0	20	20
Corydon sumatranus	Invertebrate	aboveground	Invertebrate-aboveground	140	small	90	0	10	0	0	0	0	0	0	0
Eurylaimus ochromalus	Invertebrate	aboveground	Invertebrate-aboveground	33.3	small	100	0	0	0	0	0	0	0	0	0
Corvus enca	Omnivore	aboveground	Omnivore-aboveground	251	small	30	0	10	0	0	10	50	0	0	0
Oriolus xanthonotus	FruiNect	aboveground	FruiNect-aboveground-small	45	small	40	0	0	0	0	0	60	0	0	0
Dicrurus paradiseus	Invertebrate	aboveground	Invertebrate-aboveground	85.82	small	70	0	20	0	0	0	0	10	0	0
Hypothymis azurea	Invertebrate	aboveground	Invertebrate-aboveground	11.1	small	100	0	0	0	0	0	0	0	0	0
Aegithina tiphia	Invertebrate	aboveground	Invertebrate-aboveground	12	small	100	0	0	0	0	0	0	0	0	0
Aegithina viridissima	Invertebrate	aboveground	Invertebrate-aboveground	13.4	small	100	0	0	0	0	0	0	0	0	0
Philentoma pyrhoptera	Invertebrate	aboveground	Invertebrate-aboveground	16.9	small	100	0	0	0	0	0	0	0	0	0
Copsychus saularis	Invertebrate	ground	Invertebrate-ground	36	small	70	0	0	0	10	0	10	10	0	0
Trichixos pyrropygus	Invertebrate	aboveground	Invertebrate-aboveground	40.9	small	100	0	0	0	0	0	0	0	0	0
Gracula religiosa	FruiNect	aboveground	FruiNect-aboveground-small	192	small	20	0	10	0	0	0	60	10	0	0
Pycnonotus cyaniventris	FruiNect	aboveground	FruiNect-aboveground-small	22	small	20	0	0	0	0	0	80	0	0	0
Pycnonotus aurigaster	Omnivore	aboveground	Omnivore-aboveground	44.33	small	20	0	0	0	10	0	20	20	10	20
Pycnonotus goiavier	FruiNect	multistrata	FruiNect-multistrata	27.8	small	10	0	0	0	0	0	50	20	20	0
Pycnonotus plumosus	FruiNect	aboveground	FruiNect-aboveground-small	34.85	small	20	0	0	0	0	0	60	0	20	0
Pycnonotus simplex	Omnivore	aboveground	Omnivore-aboveground	25.1	small	50	0	0	0	0	0	50	0	0	0
Pycnonotus erythropthalmos	Omnivore	aboveground	Omnivore-aboveground	19.2	small	20	0	0	0	0	0	50	0	0	30
Prinia familiaris	Invertebrate	aboveground	Invertebrate-aboveground	9.68	small	100	0	0	0	0	0	0	0	0	0
Prinia flaviventris	Invertebrate	aboveground	Invertebrate-aboveground	7	small	100	0	0	0	0	0	0	0	0	0
Orthotomus atrogularis	Invertebrate	aboveground	Invertebrate-aboveground	7.68	small	100	0	0	0	0	0	0	0	0	0
Orthotomus sericeus	Invertebrate	ground	Invertebrate-ground	10.8	small	100	0	0	0	0	0	0	0	0	0
Orthotomus ruficeps	Invertebrate	aboveground	Invertebrate-aboveground	8.1	small	100	0	0	0	0	0	0	0	0	0
Trichastoma rostratum	Invertebrate	ground	Invertebrate-ground	17.8	small	100	0	0	0	0	0	0	0	0	0
Trichastoma bicolor	Invertebrate	multistrata	Invertebrate-multistrata	27.2	small	100	0	0	0	0	0	0	0	0	0
Malacopteron magnirostre	Invertebrate	aboveground	Invertebrate-aboveground	19.34	small	100	0	0	0	0	0	0	0	0	0
Malacopteron affine	Invertebrate	aboveground	Invertebrate-aboveground	17.08	small	100	0	0	0	0	0	0	0	0	0
Malacopteron cinereum	Invertebrate	aboveground	Invertebrate-aboveground	18.1	small	90	0	0	0	0	0	10	0	0	0
Malacopteron magnum	Invertebrate	aboveground	Invertebrate-aboveground	27.2	small	90	0	0	0	0	0	0	0	10	0
Pomatorhinus montanus	Invertebrate	aboveground	Invertebrate-aboveground	28.63	small	70	0	0	0	0	0	10	0	10	10
Stachyris poliocephala	Invertebrate	multistrata	Invertebrate-multistrata	23.32	small	80	0	0	0	0	0	20	0	0	0
Stachyris maculata	Invertebrate	aboveground	Invertebrate-aboveground	29.2	small	100	0	0	0	0	0	0	0	0	0
Alcippe brunneicauda	Invertebrate	aboveground	Invertebrate-aboveground	14.3	small	80	0	0	0	0	0	20	0	0	0
Prionochilus percussus	FruiNect	aboveground	FruiNect-aboveground-small	6	small	0	0	0	0	0	0	70	30	0	0
Dicaeum trigonostigma	FruiNect	aboveground	FruiNect-aboveground-small	7.1	small	10	0	0	0	0	0	30	30	20	10
Dicaeum cruentatum	FruiNect	aboveground	FruiNect-aboveground-small	5.6	small	20	0	0	0	0	0	40	20	20	0
Arachnothera longirostra	Omnivore	aboveground	Omnivore-aboveground	12.46	small	50	0	0	0	0	0	0	50	0	0
Chloropsis moluccensis	Invertebrate	aboveground	Invertebrate-aboveground	97.29	small	100	0	0	0	0	0	0	0	0	0
Chrysocolaptes validus	Invertebrate	aboveground	Invertebrate-aboveground	149	small	100	0	0	0	0	0	0	0	0	0
Chrysophlegma miniaceum	FruiNect	aboveground	FruiNect-aboveground-small	151	small	40	0	0	0	0	0	60	0	0	0
Arachnothera hypogrammica	FruiNect	aboveground	FruiNect-aboveground-small	74.1	small	0	0	0	0	0	0	100	0	0	0
Icthyophaga ichthyaetus	FruiNect	aboveground	FruiNect-aboveground-small	33.3	small	30	0	0	0	0	0	70	0	0	0
Mixornis gularis	FruiNect	aboveground	FruiNect-aboveground-big	1590	big	10	0	0	0	0	0	90	0	0	0
Macronus ptilosus	PlantSeed	ground	PlantSeed-ground	159	small	0	0	0	0	0	0	0	0	100	0
Trichastoma malaccense	VertFishScav	ground	VertFishScav-ground	1590	big	0	0	0	90	10	0	0	0	0	0
Pellorneum nigrocapitatum	Invertebrate	ground	Invertebrate-ground	62	small	90	0	0	0	0	0	10	0	0	0
Erythropitta granatina	FruiNect	aboveground	FruiNect-aboveground-small	24.5	small	40	0	0	0	0	0	50	10	0	0
Psilopogon chrysopogon	Invertebrate	aboveground	Invertebrate-aboveground	15.7	small	100	0	0	0	0	0	0	0	0	0
Psilopogon duvaucelii	Invertebrate	aboveground	Invertebrate-aboveground	18.2	small	100	0	0	0	0	0	0	0	0	0
Psilopogon henricii	FruiNect	aboveground	FruiNect-aboveground-small	25.5	small	20	0	0	0	0	0	80	0	0	0
Brachypodius atriceps	Invertebrate	multistrata	Invertebrate-multistrata	21.4	small	100	0	0	0	0	0	0	0	0	0
Rhabdotorrhinus corrugatus	Invertebrate	ground	Invertebrate-ground	25.1	small	100	0	0	0	0	0	0	0	0	0
Cyornis olivaceus	Invertebrate	aboveground	Invertebrate-aboveground	10.6	small	80	0	0	0	0	0	20	0	0	0
Cyornis umbratilis	Invertebrate	aboveground	Invertebrate-aboveground	12.6	small	80	0	0	0	0	0	20	0	0	0
Spilopelia chinensis	Invertebrate	aboveground	Invertebrate-aboveground	11.83	small	80	0	0	0	0	0	20	0	0	0
Cyanoderma erythropterum	Invertebrate	multistrata	Invertebrate-multistrata	18	small	100	0	0	0	0	0	0	0	0	0
Cyanoderma rufifrons	Omnivore	aboveground	Omnivore-aboveground	11.42	small	30	0	0	0	0	0	20	30	20	0
