# Supplementary material for: Rainforest transformation reallocates energy from green to brown food webs
Source: Nature. 2024 Feb 14;627(8002):116–22. doi: 10.1038/s41586-024-07083-y (PMC10917685; doi:10.1038/s41586-024-07083-y)
Supplement: Supplementary file 6 — Source Data Figs. 1 and 2 [file 41586_2024_7083_MOESM6_ESM.xlsx]

## Sheet: Source_Data_Foodwebs
System	Predator.Category	Prey.Category	Flux_mW	Prey.Group	Prey.Biomass_g_sqm	Prey.TL	Prey.Vertical	Function	Predator.Group	Predator.Biomass_g_sqm	Predator.TL	Predator.Vertical
F	Birds	Earthworms	0.00889265	Earthworms	5.1327	2.02481	-2.93799	Predation	Birds	0.308708	2.79037	0.243141
F	Birds	Canopy arthropods	0.186256	Canopy arthropods	0.447081	2.84621	1.99352	Predation	Birds	0.308708	2.79037	0.243141
F	Birds	Resources: Living plant material	0.465303	Resources	10	1	2	Herbivory	Birds	0.308708	2.79037	0.243141
F	Birds	Soil arthropods	0.159586	Soil arthropods	4.97946	3.22971	-1.30347	Predation	Birds	0.308708	2.79037	0.243141
F	Canopy arthropods	Birds	0.382103	Birds	0.308708	2.79037	0.243141	Predation	Canopy arthropods	0.447081	2.84621	1.99352
F	Canopy arthropods	Resources: Living plant material	14.1334	Resources	10	1	2	Herbivory	Canopy arthropods	0.447081	2.84621	1.99352
F	Canopy arthropods	Canopy arthropods	3.03128	Canopy arthropods	0.447081	2.84621	1.99352	Predation	Canopy arthropods	0.447081	2.84621	1.99352
F	Canopy arthropods	Soil arthropods	0.762556	Soil arthropods	4.97946	3.22971	-1.30347	Predation	Canopy arthropods	0.447081	2.84621	1.99352
F	Earthworms	Resources: Leaf and root litter	4.11101	Resources	10	1	0	Litter transformation	Earthworms	5.1327	2.02481	-2.93799
F	Earthworms	Resources: Fungi	0.822159	Resources	10	1	-1	Fungivory	Earthworms	5.1327	2.02481	-2.93799
F	Earthworms	Resources: Living plant material	0.822159	Resources	10	1	2	Herbivory	Earthworms	5.1327	2.02481	-2.93799
F	Earthworms	Resources: Bacteria	0.822159	Resources	10	1	-2	Bacterivory	Earthworms	5.1327	2.02481	-2.93799
F	Earthworms	Resources: Soil organic matter	4.11101	Resources	10	1	-3	Soil transformation	Earthworms	5.1327	2.02481	-2.93799
F	Soil arthropods	Canopy arthropods	0.844524	Canopy arthropods	0.447081	2.84621	1.99352	Predation	Soil arthropods	4.97946	3.22971	-1.30347
F	Soil arthropods	Resources: Bacteria	6.49	Resources	10	1	-2	Bacterivory	Soil arthropods	4.97946	3.22971	-1.30347
F	Soil arthropods	Earthworms	1.19667	Earthworms	5.1327	2.02481	-2.93799	Predation	Soil arthropods	4.97946	3.22971	-1.30347
F	Soil arthropods	Resources: Leaf and root litter	47.9125	Resources	10	1	0	Litter transformation	Soil arthropods	4.97946	3.22971	-1.30347
F	Soil arthropods	Soil arthropods	87.1797	Soil arthropods	4.97946	3.22971	-1.30347	Predation	Soil arthropods	4.97946	3.22971	-1.30347
F	Soil arthropods	Resources: Fungi	63.2228	Resources	10	1	-1	Fungivory	Soil arthropods	4.97946	3.22971	-1.30347
F	Soil arthropods	Resources: Living plant material	44.9853	Resources	10	1	2	Herbivory	Soil arthropods	4.97946	3.22971	-1.30347
F	Soil arthropods	Resources: Soil organic matter	2.03961	Resources	10	1	-3	Soil transformation	Soil arthropods	4.97946	3.22971	-1.30347
J	Birds	Earthworms	0.050625	Earthworms	134.088	2.01684	-2.99947	Predation	Birds	0.152278	2.64573	0.243616
J	Birds	Canopy arthropods	0.141764	Canopy arthropods	0.340169	2.7538	1.97517	Predation	Birds	0.152278	2.64573	0.243616
J	Birds	Resources: Living plant material	0.557724	Resources	10	1	2	Herbivory	Birds	0.152278	2.64573	0.243616
J	Birds	Soil arthropods	0.0690733	Soil arthropods	2.00301	2.75767	-1.29218	Predation	Birds	0.152278	2.64573	0.243616
J	Canopy arthropods	Birds	0.311497	Birds	0.152278	2.64573	0.243616	Predation	Canopy arthropods	0.340169	2.7538	1.97517
J	Canopy arthropods	Resources: Living plant material	10.7801	Resources	10	1	2	Herbivory	Canopy arthropods	0.340169	2.7538	1.97517
J	Canopy arthropods	Canopy arthropods	2.0145	Canopy arthropods	0.340169	2.7538	1.97517	Predation	Canopy arthropods	0.340169	2.7538	1.97517
J	Canopy arthropods	Soil arthropods	0.387279	Soil arthropods	2.00301	2.75767	-1.29218	Predation	Canopy arthropods	0.340169	2.7538	1.97517
J	Earthworms	Resources: Leaf and root litter	132.778	Resources	10	1	0	Litter transformation	Earthworms	134.088	2.01684	-2.99947
J	Earthworms	Resources: Fungi	26.5542	Resources	10	1	-1	Fungivory	Earthworms	134.088	2.01684	-2.99947
J	Earthworms	Resources: Living plant material	26.5542	Resources	10	1	2	Herbivory	Earthworms	134.088	2.01684	-2.99947
J	Earthworms	Resources: Bacteria	26.5542	Resources	10	1	-2	Bacterivory	Earthworms	134.088	2.01684	-2.99947
J	Earthworms	Resources: Soil organic matter	132.778	Resources	10	1	-3	Soil transformation	Earthworms	134.088	2.01684	-2.99947
J	Soil arthropods	Canopy arthropods	0.277143	Canopy arthropods	0.340169	2.7538	1.97517	Predation	Soil arthropods	2.00301	2.75767	-1.29218
J	Soil arthropods	Resources: Bacteria	2.12209	Resources	10	1	-2	Bacterivory	Soil arthropods	2.00301	2.75767	-1.29218
J	Soil arthropods	Earthworms	0.42235	Earthworms	134.088	2.01684	-2.99947	Predation	Soil arthropods	2.00301	2.75767	-1.29218
J	Soil arthropods	Resources: Leaf and root litter	21.7285	Resources	10	1	0	Litter transformation	Soil arthropods	2.00301	2.75767	-1.29218
J	Soil arthropods	Soil arthropods	18.7008	Soil arthropods	2.00301	2.75767	-1.29218	Predation	Soil arthropods	2.00301	2.75767	-1.29218
J	Soil arthropods	Resources: Fungi	29.934	Resources	10	1	-1	Fungivory	Soil arthropods	2.00301	2.75767	-1.29218
J	Soil arthropods	Resources: Living plant material	23.976	Resources	10	1	2	Herbivory	Soil arthropods	2.00301	2.75767	-1.29218
J	Soil arthropods	Resources: Soil organic matter	1.9205	Resources	10	1	-3	Soil transformation	Soil arthropods	2.00301	2.75767	-1.29218
O	Birds	Earthworms	0.0189431	Earthworms	73.534	1.9518	-3.03374	Predation	Birds	0.081142	2.53001	0.305854
O	Birds	Canopy arthropods	0.0277695	Canopy arthropods	0.0934298	2.70192	2.02664	Predation	Birds	0.081142	2.53001	0.305854
O	Birds	Resources: Living plant material	0.271518	Resources	10	1	2	Herbivory	Birds	0.081142	2.53001	0.305854
O	Birds	Soil arthropods	0.0186443	Soil arthropods	0.890159	2.72971	-1.29907	Predation	Birds	0.081142	2.53001	0.305854
O	Canopy arthropods	Birds	0.082615	Birds	0.081142	2.53001	0.305854	Predation	Canopy arthropods	0.0934298	2.70192	2.02664
O	Canopy arthropods	Resources: Living plant material	2.85695	Resources	10	1	2	Herbivory	Canopy arthropods	0.0934298	2.70192	2.02664
O	Canopy arthropods	Canopy arthropods	0.5334	Canopy arthropods	0.0934298	2.70192	2.02664	Predation	Canopy arthropods	0.0934298	2.70192	2.02664
O	Canopy arthropods	Soil arthropods	0.131495	Soil arthropods	0.890159	2.72971	-1.29907	Predation	Canopy arthropods	0.0934298	2.70192	2.02664
O	Earthworms	Resources: Leaf and root litter	103.33	Resources	10	1	0	Litter transformation	Earthworms	73.534	1.9518	-3.03374
O	Earthworms	Resources: Fungi	20.6649	Resources	10	1	-1	Fungivory	Earthworms	73.534	1.9518	-3.03374
O	Earthworms	Resources: Living plant material	20.6649	Resources	10	1	2	Herbivory	Earthworms	73.534	1.9518	-3.03374
O	Earthworms	Resources: Bacteria	20.6649	Resources	10	1	-2	Bacterivory	Earthworms	73.534	1.9518	-3.03374
O	Earthworms	Resources: Soil organic matter	103.33	Resources	10	1	-3	Soil transformation	Earthworms	73.534	1.9518	-3.03374
O	Soil arthropods	Canopy arthropods	0.0952523	Canopy arthropods	0.0934298	2.70192	2.02664	Predation	Soil arthropods	0.890159	2.72971	-1.29907
O	Soil arthropods	Resources: Bacteria	1.01576	Resources	10	1	-2	Bacterivory	Soil arthropods	0.890159	2.72971	-1.29907
O	Soil arthropods	Earthworms	0.26616	Earthworms	73.534	1.9518	-3.03374	Predation	Soil arthropods	0.890159	2.72971	-1.29907
O	Soil arthropods	Resources: Leaf and root litter	6.82244	Resources	10	1	0	Litter transformation	Soil arthropods	0.890159	2.72971	-1.29907
O	Soil arthropods	Soil arthropods	7.83156	Soil arthropods	0.890159	2.72971	-1.29907	Predation	Soil arthropods	0.890159	2.72971	-1.29907
O	Soil arthropods	Resources: Fungi	9.00192	Resources	10	1	-1	Fungivory	Soil arthropods	0.890159	2.72971	-1.29907
O	Soil arthropods	Resources: Living plant material	9.90925	Resources	10	1	2	Herbivory	Soil arthropods	0.890159	2.72971	-1.29907
O	Soil arthropods	Resources: Soil organic matter	0.317201	Resources	10	1	-3	Soil transformation	Soil arthropods	0.890159	2.72971	-1.29907
R	Birds	Earthworms	0.0102348	Earthworms	75.0943	2.00459	-3.08335	Predation	Birds	0.066843	2.68312	0.298061
R	Birds	Canopy arthropods	0.0812	Canopy arthropods	0.09553	3.19935	2.00602	Predation	Birds	0.066843	2.68312	0.298061
R	Birds	Resources: Living plant material	0.373887	Resources	10	1	2	Herbivory	Birds	0.066843	2.68312	0.298061
R	Birds	Soil arthropods	0.0764959	Soil arthropods	1.23733	2.97005	-1.31276	Predation	Birds	0.066843	2.68312	0.298061
R	Canopy arthropods	Birds	0.191018	Birds	0.066843	2.68312	0.298061	Predation	Canopy arthropods	0.09553	3.19935	2.00602
R	Canopy arthropods	Resources: Living plant material	3.02869	Resources	10	1	2	Herbivory	Canopy arthropods	0.09553	3.19935	2.00602
R	Canopy arthropods	Canopy arthropods	0.786139	Canopy arthropods	0.09553	3.19935	2.00602	Predation	Canopy arthropods	0.09553	3.19935	2.00602
R	Canopy arthropods	Soil arthropods	0.156825	Soil arthropods	1.23733	2.97005	-1.31276	Predation	Canopy arthropods	0.09553	3.19935	2.00602
R	Earthworms	Resources: Leaf and root litter	121.283	Resources	10	1	0	Litter transformation	Earthworms	75.0943	2.00459	-3.08335
R	Earthworms	Resources: Fungi	24.2554	Resources	10	1	-1	Fungivory	Earthworms	75.0943	2.00459	-3.08335
R	Earthworms	Resources: Living plant material	24.2554	Resources	10	1	2	Herbivory	Earthworms	75.0943	2.00459	-3.08335
R	Earthworms	Resources: Bacteria	24.2554	Resources	10	1	-2	Bacterivory	Earthworms	75.0943	2.00459	-3.08335
R	Earthworms	Resources: Soil organic matter	121.283	Resources	10	1	-3	Soil transformation	Earthworms	75.0943	2.00459	-3.08335
R	Soil arthropods	Canopy arthropods	0.0574449	Canopy arthropods	0.09553	3.19935	2.00602	Predation	Soil arthropods	1.23733	2.97005	-1.31276
R	Soil arthropods	Resources: Bacteria	1.20436	Resources	10	1	-2	Bacterivory	Soil arthropods	1.23733	2.97005	-1.31276
R	Soil arthropods	Earthworms	1.20802	Earthworms	75.0943	2.00459	-3.08335	Predation	Soil arthropods	1.23733	2.97005	-1.31276
R	Soil arthropods	Resources: Leaf and root litter	7.8131	Resources	10	1	0	Litter transformation	Soil arthropods	1.23733	2.97005	-1.31276
R	Soil arthropods	Soil arthropods	13.5468	Soil arthropods	1.23733	2.97005	-1.31276	Predation	Soil arthropods	1.23733	2.97005	-1.31276
R	Soil arthropods	Resources: Fungi	13.8172	Resources	10	1	-1	Fungivory	Soil arthropods	1.23733	2.97005	-1.31276
R	Soil arthropods	Resources: Living plant material	13.231	Resources	10	1	2	Herbivory	Soil arthropods	1.23733	2.97005	-1.31276
R	Soil arthropods	Resources: Soil organic matter	0.379428	Resources	10	1	-3	Soil transformation	Soil arthropods	1.23733	2.97005	-1.31276
