# Supplementary material for: Rainforest transformation reallocates energy from green to brown food webs
Source: Nature. 2024 Feb 14;627(8002):116–22. doi: 10.1038/s41586-024-07083-y (PMC10917685; doi:10.1038/s41586-024-07083-y)
Supplement: Supplementary file 7 — Source Data Fig. 3 [file 41586_2024_7083_MOESM7_ESM.xlsx]

## Sheet: Source_Data_Fluxes
Region	Landuse	Plot	Strata	Indicator	Value
B	F	BF1	Belowground	Bacteria-Fungi ratio	0.079465
B	F	BF2	Belowground	Bacteria-Fungi ratio	0.0700611
B	F	BF3	Belowground	Bacteria-Fungi ratio	0.132486
B	F	BF4	Belowground	Bacteria-Fungi ratio	0.107989
B	J	BJ2	Belowground	Bacteria-Fungi ratio	0.652765
B	J	BJ3	Belowground	Bacteria-Fungi ratio	0.595571
B	J	BJ4	Belowground	Bacteria-Fungi ratio	0.309871
B	J	BJ5	Belowground	Bacteria-Fungi ratio	0.160866
B	O	BO2	Belowground	Bacteria-Fungi ratio	0.757343
B	O	BO3	Belowground	Bacteria-Fungi ratio	0.726424
B	O	BO4	Belowground	Bacteria-Fungi ratio	0.650811
B	O	BO5	Belowground	Bacteria-Fungi ratio	0.498716
B	R	BR1	Belowground	Bacteria-Fungi ratio	0.0945549
B	R	BR2	Belowground	Bacteria-Fungi ratio	0.0586203
B	R	BR3	Belowground	Bacteria-Fungi ratio	0.783819
B	R	BR4	Belowground	Bacteria-Fungi ratio	0.672792
H	F	HF1	Belowground	Bacteria-Fungi ratio	0.131168
H	F	HF2	Belowground	Bacteria-Fungi ratio	0.357676
H	F	HF3	Belowground	Bacteria-Fungi ratio	0.178552
H	F	HF4	Belowground	Bacteria-Fungi ratio	0.139888
H	J	HJ1	Belowground	Bacteria-Fungi ratio	0.43036
H	J	HJ2	Belowground	Bacteria-Fungi ratio	0.123894
H	J	HJ3	Belowground	Bacteria-Fungi ratio	0.83556
H	J	HJ4	Belowground	Bacteria-Fungi ratio	0.643991
H	O	HO1	Belowground	Bacteria-Fungi ratio	0.616032
H	O	HO2	Belowground	Bacteria-Fungi ratio	0.345312
H	O	HO3	Belowground	Bacteria-Fungi ratio	0.885819
H	O	HO4	Belowground	Bacteria-Fungi ratio	0.778376
H	R	HR1	Belowground	Bacteria-Fungi ratio	0.698985
H	R	HR2	Belowground	Bacteria-Fungi ratio	0.377622
H	R	HR3	Belowground	Bacteria-Fungi ratio	0.555392
H	R	HR4	Belowground	Bacteria-Fungi ratio	0.701923
B	F	BF1	Belowground	Number of fluxes	559
B	F	BF1	Aboveground	Number of fluxes	375
B	F	BF2	Aboveground	Number of fluxes	344
B	F	BF2	Belowground	Number of fluxes	557
B	F	BF3	Belowground	Number of fluxes	596
B	F	BF3	Aboveground	Number of fluxes	424
B	F	BF4	Aboveground	Number of fluxes	389
B	F	BF4	Belowground	Number of fluxes	587
B	J	BJ2	Aboveground	Number of fluxes	377
B	J	BJ2	Belowground	Number of fluxes	558
B	J	BJ3	Belowground	Number of fluxes	538
B	J	BJ3	Aboveground	Number of fluxes	360
B	J	BJ4	Belowground	Number of fluxes	359
B	J	BJ4	Aboveground	Number of fluxes	262
B	J	BJ5	Belowground	Number of fluxes	496
B	J	BJ5	Aboveground	Number of fluxes	244
B	O	BO2	Aboveground	Number of fluxes	283
B	O	BO2	Belowground	Number of fluxes	395
B	O	BO3	Aboveground	Number of fluxes	408
B	O	BO3	Belowground	Number of fluxes	409
B	O	BO4	Aboveground	Number of fluxes	327
B	O	BO4	Belowground	Number of fluxes	326
B	O	BO5	Belowground	Number of fluxes	276
B	O	BO5	Aboveground	Number of fluxes	318
B	R	BR1	Belowground	Number of fluxes	424
B	R	BR1	Aboveground	Number of fluxes	409
B	R	BR2	Aboveground	Number of fluxes	253
B	R	BR2	Belowground	Number of fluxes	253
B	R	BR3	Aboveground	Number of fluxes	276
B	R	BR3	Belowground	Number of fluxes	333
B	R	BR4	Aboveground	Number of fluxes	271
B	R	BR4	Belowground	Number of fluxes	397
H	F	HF1	Belowground	Number of fluxes	428
H	F	HF1	Aboveground	Number of fluxes	363
H	F	HF2	Aboveground	Number of fluxes	326
H	F	HF2	Belowground	Number of fluxes	318
H	F	HF3	Aboveground	Number of fluxes	360
H	F	HF3	Belowground	Number of fluxes	445
H	F	HF4	Belowground	Number of fluxes	533
H	F	HF4	Aboveground	Number of fluxes	315
H	J	HJ1	Aboveground	Number of fluxes	366
H	J	HJ1	Belowground	Number of fluxes	491
H	J	HJ2	Belowground	Number of fluxes	466
H	J	HJ2	Aboveground	Number of fluxes	324
H	J	HJ3	Belowground	Number of fluxes	283
H	J	HJ3	Aboveground	Number of fluxes	287
H	J	HJ4	Aboveground	Number of fluxes	284
H	J	HJ4	Belowground	Number of fluxes	314
H	O	HO1	Aboveground	Number of fluxes	318
H	O	HO1	Belowground	Number of fluxes	342
H	O	HO2	Belowground	Number of fluxes	318
H	O	HO2	Aboveground	Number of fluxes	305
H	O	HO3	Aboveground	Number of fluxes	281
H	O	HO3	Belowground	Number of fluxes	202
H	O	HO4	Belowground	Number of fluxes	245
H	O	HO4	Aboveground	Number of fluxes	291
H	R	HR1	Aboveground	Number of fluxes	237
H	R	HR1	Belowground	Number of fluxes	272
H	R	HR2	Belowground	Number of fluxes	555
H	R	HR2	Aboveground	Number of fluxes	315
H	R	HR3	Belowground	Number of fluxes	412
H	R	HR3	Aboveground	Number of fluxes	272
H	R	HR4	Aboveground	Number of fluxes	267
H	R	HR4	Belowground	Number of fluxes	221
B	F	BF1	Belowground	PredationProportion	0.495408
B	F	BF1	Aboveground	PredationProportion	0.278646
B	F	BF2	Aboveground	PredationProportion	0.35504
B	F	BF2	Belowground	PredationProportion	0.385451
B	F	BF3	Aboveground	PredationProportion	0.310247
B	F	BF3	Belowground	PredationProportion	0.335621
B	F	BF4	Aboveground	PredationProportion	0.306021
B	F	BF4	Belowground	PredationProportion	0.480433
B	J	BJ2	Aboveground	PredationProportion	0.25856
B	J	BJ2	Belowground	PredationProportion	0.0241856
B	J	BJ3	Aboveground	PredationProportion	0.299764
B	J	BJ3	Belowground	PredationProportion	0.0505136
B	J	BJ4	Aboveground	PredationProportion	0.236622
B	J	BJ4	Belowground	PredationProportion	0.0745437
B	J	BJ5	Belowground	PredationProportion	0.319507
B	J	BJ5	Aboveground	PredationProportion	0.303874
B	O	BO2	Belowground	PredationProportion	0.0175386
B	O	BO2	Aboveground	PredationProportion	0.272144
B	O	BO3	Aboveground	PredationProportion	0.291112
B	O	BO3	Belowground	PredationProportion	0.0662941
B	O	BO4	Aboveground	PredationProportion	0.255753
B	O	BO4	Belowground	PredationProportion	0.0325322
B	O	BO5	Belowground	PredationProportion	0.0777221
B	O	BO5	Aboveground	PredationProportion	0.233314
B	R	BR1	Aboveground	PredationProportion	0.369082
B	R	BR1	Belowground	PredationProportion	0.215506
B	R	BR2	Aboveground	PredationProportion	0.395033
B	R	BR2	Belowground	PredationProportion	0.417459
B	R	BR3	Belowground	PredationProportion	0.0386107
B	R	BR3	Aboveground	PredationProportion	0.419218
B	R	BR4	Belowground	PredationProportion	0.0309545
B	R	BR4	Aboveground	PredationProportion	0.316826
H	F	HF1	Belowground	PredationProportion	0.630545
H	F	HF1	Aboveground	PredationProportion	0.403993
H	F	HF2	Aboveground	PredationProportion	0.32427
H	F	HF2	Belowground	PredationProportion	0.193443
H	F	HF3	Belowground	PredationProportion	0.390721
H	F	HF3	Aboveground	PredationProportion	0.379461
H	F	HF4	Aboveground	PredationProportion	0.397658
H	F	HF4	Belowground	PredationProportion	0.469317
H	J	HJ1	Aboveground	PredationProportion	0.240804
H	J	HJ1	Belowground	PredationProportion	0.0774318
H	J	HJ2	Aboveground	PredationProportion	0.285153
H	J	HJ2	Belowground	PredationProportion	0.371732
H	J	HJ3	Belowground	PredationProportion	0.0211001
H	J	HJ3	Aboveground	PredationProportion	0.295999
H	J	HJ4	Aboveground	PredationProportion	0.344536
H	J	HJ4	Belowground	PredationProportion	0.0370494
H	O	HO1	Belowground	PredationProportion	0.0381656
H	O	HO1	Aboveground	PredationProportion	0.292658
H	O	HO2	Belowground	PredationProportion	0.0750552
H	O	HO2	Aboveground	PredationProportion	0.390094
H	O	HO3	Aboveground	PredationProportion	0.238181
H	O	HO3	Belowground	PredationProportion	0.0156584
H	O	HO4	Aboveground	PredationProportion	0.28786
H	O	HO4	Belowground	PredationProportion	0.0277122
H	R	HR1	Belowground	PredationProportion	0.0428122
H	R	HR1	Aboveground	PredationProportion	0.344411
H	R	HR2	Aboveground	PredationProportion	0.41975
H	R	HR2	Belowground	PredationProportion	0.250669
H	R	HR3	Belowground	PredationProportion	0.0815356
H	R	HR3	Aboveground	PredationProportion	0.390985
H	R	HR4	Belowground	PredationProportion	0.0362947
H	R	HR4	Aboveground	PredationProportion	0.398965
B	F	BF1	Belowground	SOM production/consumption	46.6825
B	F	BF2	Belowground	SOM production/consumption	19.4689
B	F	BF3	Belowground	SOM production/consumption	16.0952
B	F	BF4	Belowground	SOM production/consumption	93.0667
B	J	BJ2	Belowground	SOM production/consumption	2.22027
B	J	BJ3	Belowground	SOM production/consumption	2.31083
B	J	BJ4	Belowground	SOM production/consumption	2.74379
B	J	BJ5	Belowground	SOM production/consumption	5.93225
B	O	BO2	Belowground	SOM production/consumption	2.2177
B	O	BO3	Belowground	SOM production/consumption	2.16971
B	O	BO4	Belowground	SOM production/consumption	2.27032
B	O	BO5	Belowground	SOM production/consumption	2.45602
B	R	BR1	Belowground	SOM production/consumption	29.6836
B	R	BR2	Belowground	SOM production/consumption
B	R	BR3	Belowground	SOM production/consumption	2.08443
B	R	BR4	Belowground	SOM production/consumption	2.16736
H	F	HF1	Belowground	SOM production/consumption	14.3746
H	F	HF2	Belowground	SOM production/consumption	2.80847
H	F	HF3	Belowground	SOM production/consumption	5.81871
H	F	HF4	Belowground	SOM production/consumption	22.163
H	J	HJ1	Belowground	SOM production/consumption	2.58997
H	J	HJ2	Belowground	SOM production/consumption	10.3793
H	J	HJ3	Belowground	SOM production/consumption	2.06753
H	J	HJ4	Belowground	SOM production/consumption	2.22718
H	O	HO1	Belowground	SOM production/consumption	2.30398
H	O	HO2	Belowground	SOM production/consumption	3.06079
H	O	HO3	Belowground	SOM production/consumption	2.0566
H	O	HO4	Belowground	SOM production/consumption	2.12534
H	R	HR1	Belowground	SOM production/consumption	2.19238
H	R	HR2	Belowground	SOM production/consumption	2.85515
H	R	HR3	Belowground	SOM production/consumption	2.32402
H	R	HR4	Belowground	SOM production/consumption	2.15055
B	F	BF1	Aboveground	Total biomass_g	0.517752
B	F	BF1	Belowground	Total biomass_g	7.73814
B	F	BF2	Belowground	Total biomass_g	6.33742
B	F	BF2	Aboveground	Total biomass_g	0.754698
B	F	BF3	Aboveground	Total biomass_g	0.758699
B	F	BF3	Belowground	Total biomass_g	7.83024
B	F	BF4	Aboveground	Total biomass_g	2.09355
B	F	BF4	Belowground	Total biomass_g	3.74887
B	J	BJ2	Belowground	Total biomass_g	248.004
B	J	BJ2	Aboveground	Total biomass_g	1.10874
B	J	BJ3	Aboveground	Total biomass_g	0.474428
B	J	BJ3	Belowground	Total biomass_g	171.588
B	J	BJ4	Belowground	Total biomass_g	38.3346
B	J	BJ4	Aboveground	Total biomass_g	0.465429
B	J	BJ5	Belowground	Total biomass_g	1.20594
B	J	BJ5	Aboveground	Total biomass_g	0.671876
B	O	BO2	Belowground	Total biomass_g	105.295
B	O	BO2	Aboveground	Total biomass_g	0.179725
B	O	BO3	Belowground	Total biomass_g	103.756
B	O	BO3	Aboveground	Total biomass_g	0.297086
B	O	BO4	Aboveground	Total biomass_g	0.103934
B	O	BO4	Belowground	Total biomass_g	32.355
B	O	BO5	Belowground	Total biomass_g	63.1888
B	O	BO5	Aboveground	Total biomass_g	0.0967395
B	R	BR1	Aboveground	Total biomass_g	0.276695
B	R	BR1	Belowground	Total biomass_g	1.37303
B	R	BR2	Aboveground	Total biomass_g	0.0775217
B	R	BR2	Belowground	Total biomass_g	0.703468
B	R	BR3	Belowground	Total biomass_g	83.6668
B	R	BR3	Aboveground	Total biomass_g	0.230575
B	R	BR4	Aboveground	Total biomass_g	0.122086
B	R	BR4	Belowground	Total biomass_g	85.0145
H	F	HF1	Aboveground	Total biomass_g	0.973537
H	F	HF1	Belowground	Total biomass_g	5.29295
H	F	HF2	Aboveground	Total biomass_g	0.352619
H	F	HF2	Belowground	Total biomass_g	19.9617
H	F	HF3	Belowground	Total biomass_g	21.4661
H	F	HF3	Aboveground	Total biomass_g	0.22433
H	F	HF4	Aboveground	Total biomass_g	0.371122
H	F	HF4	Belowground	Total biomass_g	3.38919
H	J	HJ1	Aboveground	Total biomass_g	0.150269
H	J	HJ1	Belowground	Total biomass_g	99.9707
H	J	HJ2	Belowground	Total biomass_g	4.95171
H	J	HJ2	Aboveground	Total biomass_g	0.240852
H	J	HJ3	Aboveground	Total biomass_g	0.307185
H	J	HJ3	Belowground	Total biomass_g	375.281
H	J	HJ4	Aboveground	Total biomass_g	0.520795
H	J	HJ4	Belowground	Total biomass_g	149.391
H	O	HO1	Belowground	Total biomass_g	69.5067
H	O	HO1	Aboveground	Total biomass_g	0.168052
H	O	HO2	Aboveground	Total biomass_g	0.108027
H	O	HO2	Belowground	Total biomass_g	3.78684
H	O	HO3	Aboveground	Total biomass_g	0.162651
H	O	HO3	Belowground	Total biomass_g	111.911
H	O	HO4	Belowground	Total biomass_g	105.594
H	O	HO4	Aboveground	Total biomass_g	0.280359
H	R	HR1	Aboveground	Total biomass_g	0.0513717
H	R	HR1	Belowground	Total biomass_g	105.502
H	R	HR2	Aboveground	Total biomass_g	0.210142
H	R	HR2	Belowground	Total biomass_g	31.1658
H	R	HR3	Aboveground	Total biomass_g	0.217507
H	R	HR3	Belowground	Total biomass_g	123.065
H	R	HR4	Belowground	Total biomass_g	105.068
H	R	HR4	Aboveground	Total biomass_g	0.113085
B	F	BF1	Belowground	Total energy flux_mW	503.372
B	F	BF1	Aboveground	Total energy flux_mW	23.159
B	F	BF2	Belowground	Total energy flux_mW	355.27
B	F	BF2	Aboveground	Total energy flux_mW	35.184
B	F	BF3	Aboveground	Total energy flux_mW	33.5619
B	F	BF3	Belowground	Total energy flux_mW	351.223
B	F	BF4	Belowground	Total energy flux_mW	204.522
B	F	BF4	Aboveground	Total energy flux_mW	22.9264
B	J	BJ2	Aboveground	Total energy flux_mW	12.3963
B	J	BJ2	Belowground	Total energy flux_mW	789.237
B	J	BJ3	Aboveground	Total energy flux_mW	17.9602
B	J	BJ3	Belowground	Total energy flux_mW	604.295
B	J	BJ4	Belowground	Total energy flux_mW	248.146
B	J	BJ4	Aboveground	Total energy flux_mW	16.0233
B	J	BJ5	Belowground	Total energy flux_mW	70.2661
B	J	BJ5	Aboveground	Total energy flux_mW	25.821
B	O	BO2	Aboveground	Total energy flux_mW	4.74813
B	O	BO2	Belowground	Total energy flux_mW	358.474
B	O	BO3	Belowground	Total energy flux_mW	601.449
B	O	BO3	Aboveground	Total energy flux_mW	6.44258
B	O	BO4	Aboveground	Total energy flux_mW	4.42491
B	O	BO4	Belowground	Total energy flux_mW	116.081
B	O	BO5	Belowground	Total energy flux_mW	276.405
B	O	BO5	Aboveground	Total energy flux_mW	2.84116
B	R	BR1	Aboveground	Total energy flux_mW	4.90497
B	R	BR1	Belowground	Total energy flux_mW	79.6833
B	R	BR2	Aboveground	Total energy flux_mW	2.73979
B	R	BR2	Belowground	Total energy flux_mW	45.0518
B	R	BR3	Belowground	Total energy flux_mW	345.252
B	R	BR3	Aboveground	Total energy flux_mW	7.34719
B	R	BR4	Aboveground	Total energy flux_mW	3.94699
B	R	BR4	Belowground	Total energy flux_mW	286.294
H	F	HF1	Aboveground	Total energy flux_mW	23.5861
H	F	HF1	Belowground	Total energy flux_mW	234.676
H	F	HF2	Belowground	Total energy flux_mW	133.581
H	F	HF2	Aboveground	Total energy flux_mW	13.3187
H	F	HF3	Aboveground	Total energy flux_mW	7.80898
H	F	HF3	Belowground	Total energy flux_mW	397.28
H	F	HF4	Aboveground	Total energy flux_mW	13.3032
H	F	HF4	Belowground	Total energy flux_mW	186.489
H	J	HJ1	Aboveground	Total energy flux_mW	7.31546
H	J	HJ1	Belowground	Total energy flux_mW	426.828
H	J	HJ2	Belowground	Total energy flux_mW	174.586
H	J	HJ2	Aboveground	Total energy flux_mW	12.5944
H	J	HJ3	Belowground	Total energy flux_mW	1046.29
H	J	HJ3	Aboveground	Total energy flux_mW	12.246
H	J	HJ4	Belowground	Total energy flux_mW	469.951
H	J	HJ4	Aboveground	Total energy flux_mW	17.6342
H	O	HO1	Aboveground	Total energy flux_mW	2.63391
H	O	HO1	Belowground	Total energy flux_mW	271.434
H	O	HO2	Aboveground	Total energy flux_mW	2.54411
H	O	HO2	Belowground	Total energy flux_mW	38.684
H	O	HO3	Belowground	Total energy flux_mW	423.225
H	O	HO3	Aboveground	Total energy flux_mW	3.23911
H	O	HO4	Aboveground	Total energy flux_mW	9.33796
H	O	HO4	Belowground	Total energy flux_mW	391.928
H	R	HR1	Aboveground	Total energy flux_mW	1.89175
H	R	HR1	Belowground	Total energy flux_mW	421.018
H	R	HR2	Aboveground	Total energy flux_mW	10.7029
H	R	HR2	Belowground	Total energy flux_mW	344.984
H	R	HR3	Belowground	Total energy flux_mW	538.984
H	R	HR3	Aboveground	Total energy flux_mW	8.69674
H	R	HR4	Belowground	Total energy flux_mW	375.005
H	R	HR4	Aboveground	Total energy flux_mW	3.80293
